# Supplementary material for: Phase II Study of Nanoliposomal Irinotecan (Nal-IRI) with 5-Fluorouracil and Leucovorin in Refractory Advanced High-Grade Neuroendocrine Cancer of Gastroenteropancreatic (GEP) or Unknown Origin
Source: Cancers (Basel). 2025 Jan 12;17(2):224. doi: 10.3390/cancers17020224 (PMC11763628; doi:10.3390/cancers17020224)
Supplement: Supplementary file 1 [file cancers-17-00224-s001.zip]

Archive with 1 entries (1 files):
- cancers-3386287-supplementary.pdf
